# Supplementary material for: Chitosan-Based Cast Films of Different Molecular Weights for Sustained Activity of Bacillus subtilis
Source: Polymers (Basel). 2026 Mar 24;18(7):784. doi: 10.3390/polym18070784 (PMC13074804; doi:10.3390/polym18070784)
Supplement: Supplementary file 1 [file polymers-18-00784-s001.zip]

Archive with 1 entries (1 files):
- polymers-4197308-supplementary.pdf
